# Supplementary material for: Determinants and perception of health insurance participation among healthcare providers in Nigeria: A mixed-methods study
Source: PLoS One. 2021 Aug 4;16(8):e0255206. doi: 10.1371/journal.pone.0255206 (PMC8336839; doi:10.1371/journal.pone.0255206)
Supplement: S1 File — Dataset containing variables used for analysis in Excel format. (XLSX) [file pone.0255206.s004.xlsx]

## Sheet: Sheet1
ID	Ownership	Level	Facility_Type	Bed_Size	Years_in_Operation	Medical_Doctor	Nurse_Midwife	Aux_Nurse	CHW	Pharmacist	Pharm_Tech	Pharm_Assistant	Lab_tech	Lab_Scientist	Non-medical_and_Others	Volume_category	Accepts_Insurance	Type_of_insurance_accepted	No._of_HMOs_affiliated_with_facility	Profession_Facility_Manager	Non-medical_Professional	Highest_Qualification	Years_spent_as_facility_manager	Gender	Age	Profitability_Government_Insurance	Profitability_Private_Insurance	Filing_for_claims_and_reimbursement	Timeliness_of_claims_processing_and_reimbursement	Patients_understanding_of_their_benefit_plan_and_expectations_when_they_show_up_for_care	Patients_attitude_to_care_and_level_of_utilization	LSHS_Opportunities	LSHS_Challenges	Support_from_Lagos_State_Government
1	Public	Primary	Health Clinic/Post	11 - 20 Beds	5.1 - 10 years	3	17	0	14	1	4	0	2	1	27	Low	No			Medical Doctor		Masters	1	Female	40							increased revenue because more funds will be paid to the health facility, so there will be room for expansion in the quality of services provided.	funds to run the PHC is within the powers of the LGA, inadequate member of staff to compliment the increased number of patients, lack of proper equipment that will meet the demands	increase staff strength
2	Public	Secondary	Medical Center/Hospital	Greater than 20 Beds	10.1 - 20 years	91	170	0	0	23	13	0	8	14	214	Very high	Yes	National Health Insurance Scheme (NHIS);Private Health Insurance (PHI)	23	Medical Doctor		Masters	0.3333	Male	49	It has added a lot because NHIS patients don't really come like that. Most of the patients don't come and they pay on a monthly basis.	A lot. They are paying and their people are not accessing care.	For NHIS, we write back to the HMOs based on the code given. We state the diagnosis and the investigation done and then someone goes to drop it off. For LSHS pilot, we use a software on an iPad that has been programmed for filing.	NHIS takes about 3 months before we get reimbursed. In actual fact, some take 6 months because they have to submit to the NHIS headquarters in Abuja. For private, I only have one HMO and they normally pay on time - 1 month interval.	They know and are ready to claim more than what they are entitled to. They are always expecting more. They don't queue like other patients and are very free with us.	They don't use more care despite knowing that it is free. There is a wrong perception about the hospital here. People see it as a taboo. So if they implement the LSHS, it would work.	It will decrease the level of mortality and morbidity. Increase in revenue. Patient satisfaction will be enhanced. Quality of service delivery will be improved. Governance will be enhanced. They will say something good about the government and about democracy.	Increase in workload - more patients to take care of than the staff available. The capitation payment process is not consistent. Sometimes internet breaks and they don't give us money back wen we call without our funds. Information technology system is very poor: no internet, computer, printer, intercom, no EMR in place. No stamp for NHIS. I have been the one giving my subordinate money to get th…	Infrastructure development. Good computer and internet should be in place. Recruitment of staff. Capacity building for staff. Motivation of staff in terms of increase in salary.
3	Public	Primary	Health Clinic/Post	10 Beds and less	Greater than 20 years	2	5	0	4	1	2	2	4	1	34	Very low	Yes	National Health Insurance Scheme (NHIS)	0	Medical Doctor		Masters	0.3333	Female	44							Increased volume of patients. People will be able to come since they know their healthcare is paid for. It will make healthcare affordable and available. Revenue for the facility. Running costs from the LG is not regular but the facility will benefit in terms of having the running costs allocated from the insurance. Infrastructural development for the facility. Government will want to improve on …	Control and regulation - we may not have the flexibility to spend on what is most important as a manager. As a manager, you can see what you need and allocate money appropriately to it. We might be completely left out by the LG. They can say health insurance is covering you and then stop their support. Because the government will deduct money from source (LG), it may not allow us have the support…	If the state government can start off by providing take off support in every area including medical support officer. To provide us with funds but it also needs to be spelt out directly for what it needs to be used for, unless it would be hijacked. There should be clear directives, monitoring and oversight on how the funds should be spent.
4	Public	Primary	Health Clinic/Post	11 - 20 Beds	Greater than 20 years	3	8	0	5	0	1	0	4	0	36	Low	No			Medical Doctor		Masters	0.3333	Female	36							It would save lives and improve confidence as a facility. When you give prompt treatment, it saves lives, so we are excited about the potential benefits of having an insurance scheme. If the capitation comes directly to us (health facility and not to the LGA/LCDA), it would allow for infrastructure upgrade. Staff would be better cared for when more money comes in, and even the patients will be ha…	Most of the things here, we do by ourselves; chairs, fans and TV - my colleagues and I buy most of the things here. Ambulance has not been working for 6 months. ANC money is what we use to run this facility and is not enough. If the capitation payment does not come directly to the facility and goes to the LCDA/LGA, we will not be able to get anything done. Shortage of staff is a very big problem.…	Financial support for running the health facility. They are no longer employing and we need more staff. More funds for staff development: seminars and training. And this place is 24 hours. The number of clinical staff is not enough for the volume of patients we are seeing here especially when they start going on leave. As a PHC, we also need to do a lot of outreaches, and we don't have enough sta…
5	Private	Secondary	Medical Center/Hospital	10 Beds and less	10.1 - 20 years	2	4	4	1	0	0	0	0	0	4	Very low	No			Medical Doctor		Medical Degree	17	Male	56			We didn't file for claims. We collected the money from the patients ourselves during the registration process.	Not applicable	Lack of trust between the patient and the care provider. If people can trust the government, there won't be a problem. The only way insurance can work is to enforce it.	Those who enrolled wanted it to continue. The level of utilization was good. Those who enjoyed the CBHI program didn't even tell other people about it.	Will bring regular flow of income; tackle quackery; It will make life better for the enrollees and the community; With regular income, it becomes easier to plan; the reason we are the way we are now is because resources are not available.	Resistance on the part of the general public; prompt payment of the HCP and when the HCPs are not paid what they are supposed to be paid; Attitude of government officials towards private health facilities.	Advocacy is key for the government to get into the heart of the people and get them to understand why it should be done. Health insurance must be made compulsory otherwise people will think that why should they pay monthly when they are not sick.
6	Private	Secondary	Medical Center/Hospital	Greater than 20 Beds	Greater than 20 years	13	13	3	3	0	1	1	2	1	9	Mid	Yes	National Health Insurance Scheme (NHIS);Private Health Insurance (PHI)	30	Non-medical professional	Administrator	Bachelors	7	Male	48	NHIS does marketing to enrollees and provided the facilities with enrollees. Facility renders services and gets payment upfront.Through this, the facility has been expanded from revenue via this process.	It has offered more enrollee, more money which is used for facility needs.	Compilation of claims at month end and are sent to HMO offices through dispatching physically. The HMOs will work on it, vet and approve and make payment.	NHIS = Capitation is paid in advance, but fee-for-services takes 2-3 months. HMO= Some about 6-7 months.	The understanding of some patients is very low, some companies/HMOs just tell their staff/patients to come to facility for care. When patients come for utilization, they expect alot and when the patients are persistent, the HMO is involved.	Level of utilization is moderate though this is dependent on the patient lifestyle.	More enrollee hence more money for the facility. It will enable the facility to utilize some of its equipment. poor people will also be able to access care. It is also an opportunity to increase staff strength.	Delay of payment of capitation, expectation of enrollee i.e patients expecting unlimited access to care.	Government to monitor how HMOs disburse payment to facilities Goverement should give realistic capitation.
7	Private	Primary	Nursing/Maternity Home	10 Beds and less	10.1 - 20 years	1	0	4	1	0	0	0	0	0	1	Very low	Yes	National Health Insurance Scheme (NHIS)	1	Nurse		Bachelors	12	Male	52	Not at all because it was just one patient that we had.	No idea because we have not participated.	We filled a form, diagnosed, prepared bills based on the pricelist of the HMO, sent the bill to them.	It was timely because they called within one month that payment was ready.	Patients have adequate understanding of their benefit plan and expectations. They know exactly what services they can access and what is needed.	Insured patients always utilize care when needed. Also, they bring their family members as well but they pay for them.	Increased number of patients; increased revenue with more patients will be more money; we will have goof patronage; it will also improve access to care for people within the community; Because they don't have money to come to the health facility, so they go to the traditional medicine providers	Dichotomy and rift between the doctors and the other healthcare providers which killed NHIS because doctors want to do everything.	Government must be able to maintain balance between the two sets of health workers. Because there healthcare providers can't avoid working together.
8	Private	Secondary	Medical Center/Hospital	10 Beds and less	Greater than 20 years	3	2	6	0	1	0	0	1	0	5	Very low	Yes	National Health Insurance Scheme (NHIS);Private Health Insurance	24	Medical Doctor		Medical Degree	36	Male	82	Yes it has.	Yes it has.	The process of filing for claims is complicated. We are filing for about N2,000 and get N500 in return. Because we have signed an MOU, you can't send the patients away. Most hospitals keep insured patients waiting as a result.	6 to 9 months. Some are owing. Some pay in 2 months however. Especially the new ones, they don't pay until 6 months.	Most of them do not understand what their benefits are and ask for things that they are not entitled to. Most of them feel bad and we tell them to go back to go renegotiate with their HMOs.	When they hear that something is free, they'll pack their family, come thrice a week talking the same thing. But you can't send them away. We give vitamin C to just let them go. They must utilize the money they are spending. And we can't send such bills to the HMOs... we become a laughing stock.	Increased volume of patients. Increased cashflow and increased revenue.	Poor capitation to be able to meet up for those with low volume of patients to be able to meet up desired treatment. Funding for the scheme and the premium for the low income.	Let them pay. Don't they see what Rivers state has done? They have given interest rate at 0% to all private providers. They should make funds available for private practice to fund their hospitals.
9	Private	Secondary	Specialist Hospital	Greater than 20 Beds	Greater than 20 years	24	17	14	1	1	3	2	8	1	56	High	Yes	National Health Insurance Scheme (NHIS);Private Health Insurance (PHI);Community Based Health Insurance (CBHI)	58	Medical Doctor		Medical Degree	25	Male	61	To some extent, they've added up.	In the long run, except for a few HMOs. If all of them are performing well without unnecessary denials, it would have been okay.	We send the bills at the end of the month for patients seen between the first and last of the month. We are doing hand delivery for some. Two HMOs presently run an online system. Hygeia and Mansard.	The contract states that payment will be made within 60 days of receipt of bills. We experience 85% default. On average of 4 months that's what we are working towards.15% owing 6 months and above. So we've instituted no pay no treat policy and their patients don't want to hear that.	It is still not as good as it should be. It's still very poor. Quite a number of them pick quarrels. The HMOs and providers should both educate them. By the time you explain to them, most of them come to that understanding.	Utilization is very high. It is close to 35-40% against the 10-15% utilization rate projected at the start of insurance. There is a lot of adverse selection. The low income earners with low premium are the ones that get sick the most, delivering more and using more care.	Increase in volume of patients, revenue and profits. This will also allow us to invest in infrastructure upgrade, maintain the standard and surpass where we are now.	Adverse selection from patients, which means patients paying little but using or overutilizing care. The capitation and FFS should not be less than NHIS standard.	They should do well with reimbursement and provide enabling environment for business such as constant power supply. They should help provide easy accessibility to the facility for the patients.
10	Private	Secondary	Medical Center/Hospital	11 - 20 Beds	Greater than 20 years	6	8	8	1	0	2	0	2	2	14	Low	Yes	National Health Insurance Scheme (NHIS);Private Health Insurance (PHI)	12	Medical Doctor		Medical Degree	23	Male	57	To a very good extent, very commendable. The facility has been able to improve infrastructural upgrade of the facility.e.g bought a new scanning machine, stock up of drugs.	No, it has not contributed any major improvement.	Before the end of the second week of every month, bill for previous month is delivered to HMO in person (hardcopy). For those HMOs that delay payment reminders are sent via email, phone calls and visits.	NHIS= Monthly Private HMOs= Several months, above 6 months.	The patients get their understanding from HMOs. Patients expect more than the facility is been paid by HMO because, patients believe they have paid a huge amount of money has been deducted from the patients.	Level of utilization with private insured patients is very high, these people arrive at odd times. e.g late evenings. Patients don't necessarily come as emergencies. Patients come with the whole family to access care.	It is a pride to be recognized by Government, means service delivery in the facility is quality. Increase in income base from increase patient volume. Assisting Government to dis congest the population of the patients in the public facilities, also making it easier for populace to access quality health care. This will reduce mortality as patients will no longer visit quacks.	Politicizing of the scheme, also issues with delayed payment, over-vetting, low reimbursement fees just as current private HMOs.	The Government should give appropriate capitation at due time, this can be used to invest in the facility.
11	Private	Secondary	Medical Center/Hospital	Greater than 20 Beds	Greater than 20 years	3	4	4	2	0	1	0	1	1	9	Very low	Yes	National Health Insurance Scheme (NHIS);Private Health Insurance (PHI)	27	Medical Doctor		Medical Degree	28	Male	63	Sincerely, it's not contributed much to me. As I have said, most of my patients are private patients because of my environment... A company has even paid me all of November's bill.	Sincerely, it's not contributed much to me. As I have said, most of my patients are private patients because of my environment... A company has even paid me all of November's bill.	We send bills every month but we must show proof that we've provided the services. You must state the drugs, dosage etc. They have their own tariff and follow it despite what you write. And you fill out all the required bio data.	It is unpredictable. It takes nothing less than 3 months. One of them is owing us since 2014 about N500,000. It takes even 6 months, sometimes longer than that.	They have unrealistic patients and expect so much from you because they have health insurance. How do you tell them, you cannot do it? Sometimes you do, a procedure that they cannot pay for especially during a serious case.	They stretch your facility. They want to over use. Once they know they have health insurance, they come. They bring themselves and their families for the slightest reasons. But if there's volume, that one will not really matter.	Improvement in healthcare delivery. There will be a uniform standard to follow. Increase in income to improve facility. Prevalence of disease will fall and the health of the community will improve.	Initially you may have to employ more staff, buy equipment, employ more staff: doctors, nurses etc. The tariff is small but if there is volume, it will even out.	If Lagos State Government can provide loan at a very low interest rate.
12	Private	Primary	Nursing/Maternity Home	10 Beds and less	10.1 - 20 years	1	4	1	0	0	0	0	0	0	1	Very low	No			Midwife		Bachelors	14	Female	67							Increase in patient volume coming to access care and in turn generates increase revenue, thereby boosting the facility income. This will enable the facility to grow infra structurally as money will be invested in necessary things. It is also an opportunity to increase staff strength, hence creating employment.	Low number of enrollees, hence the facility is unable to generate the money spent on treatment of insured patients.	There should be even distribution of enrollees. The Government should make provisions of grants to sized facilities. Monitoring teams should be sent to participating facilities to access how insured patients utilize care. Inspections can be done to small facilities, note things that are lacking and provide these facilities with support as appropriate. This will help improve small facilities.
13	Private	Secondary	Medical Center/Hospital	11 - 20 Beds	Greater than 20 years	4	6	5	0	1	0	0	2	0	6	Low	Yes	National Health Insurance Scheme (NHIS)	0	Medical Doctor		PhD	31	Male	58	Not applicable (No enrollee)	Not applicable (No enrollee)	Not applicable (No enrollee)	Not applicable (No enrollee)	Not applicable (No enrollees)	Not applicable (No enrollees)	More patient volume. High cash flow Patient will access quality healthcare services Boost confidence of healthcare providers as patients will be happy with services received.	Politicizing the scheme for their benefits. Aligning with party members and loyalist, hence ignoring people that need the scheme more.	Grant facility access to enrollees i.e more patients to utilize the scheme. Access to financial resources. Speed up procedure for facility upgrade.
14	Public	Primary	Health Clinic/Post	10 Beds and less	Greater than 20 years	1	1	0	1	0	0	0	1	0	4	Very low	No			Nurse		Diploma	2	Female	37							increased number of patients and improvement in the infrastructure by the government if its registered	Workforce in the health facility will not be enough if patronage increases. Skepticism on the part of the healthcare providers regarding what they stand to gain concerning the increased workload	Increase in workforce and basic infrastructure at the health facility
15	Public	Tertiary	Specialist Hospital	Greater than 20 Beds	Greater than 20 years	43	129	0	0	12	5	0	3	5	86	Mid	Yes	National Health Insurance Scheme (NHIS);Private Health Insurance (PHI)	17	Non-medical professional	Admin and Human Resource Head	Bachelors	1	Female	58	Not at all...we are running at a loss doing business with them.	We are running at a loss	Prepare bills based on tariff and send to the HMO. Some of the HMOs are outside Lagos so we can courier the claims	Private HMOs minimum of two months; for NHIS between 4 months and 18 months	Most of the time, we explain to the patient what they are entitled to and they understand. We usually have different case notes for them to that their processes and procedures can be properly filled.	Patients only attend the health facility when care is needed.	Increase in patronage can help the populace the more, reduce maternal mortality because money will be available and clients can come in at any time for treatment. increase finance for the health facility so that we can afford all the drugs and equipments we need to help more patients.	Competition with private hospitals because now we will all be on the say level in terms of tariffs so the government must standardize the care provided in government hospitals. Also affordability of the premium for the patients	Standardization of the health facilities owned by government and government should ensure that premiums are affordable
16	Public	Primary	Health Clinic/Post	10 Beds and less	10.1 - 20 years	3	5	0	2	0	1	0	2	0	9	Very low	No			Medical Doctor		Medical Degree	2	Male	31							Increased number of clients and patients, increased revenue, better management of health facility resources.	Administrative bureaucracies, getting the community members to embrace the scheme, a lot of the community members are migrants so their is high turnover rate.	Provision of basic infrastructure for the health facility and advocacy to the community leaders about the health insurance scheme.
17	Private	Secondary	Specialist Hospital	11 - 20 Beds	10.1 - 20 years	13	6	1	2	0	2	0	1	1	12	Low	Yes	National Health Insurance Scheme (NHIS);Private Health Insurance (PHI)	17	Medical Doctor		Masters	20	Male	56	No contribution	It has barely contributed to the facility profit.	Bills are made using the specific tariffs, the bills are sent via emails and dropped in the HMO offices respectively. HMO then vet the bill and this takes about 2 months while the facility wait. HMOs get back to the facility promising a timeline to pay and amount to be paid. Sometimes there are arguments on bills sent.	Supposed to be maximum of 45 days but presently there are HMOs owing from April, 2017 this is about 7 months.	Although it ode not happen regularly, but sometimes patient do expect more than their benefit plan. The HMO actually tell patient to pay-out-of-pocket to the facility if they want more services and sometimes HMOs subsidize the bill. Sometimes patients grumble at this development but mostly comply.	Utilization is been abused. Insured patients sometimes give relatives their card to come access care at the facility, these are fraudulent activities.	1. Increased patient turn out hence increased revenue and profit margin. The profit can be used for infrastructural development which will also improve practice of medical. Large number of citizens wiill receive quality medical care. 2. Reduces inappropriate participation of HMOs. This will enable Government hospital to render better services hence more competition.	Delay in payment of claims and also lack of transparency in selection of HMOs in the scheme.	Provision of soft loans with low interest rates, so that equipment can be procured to render quality services.
18	Private	Secondary	Medical Center/Hospital	10 Beds and less	10.1 - 20 years	7	3	1	0	0	0	0	0	0	3	Very low	Yes	National Health Insurance Scheme (NHIS);Private Health Insurance (PHI)	2	Non-medical professional	Head of Administration	Masters	1	Female	36	It has not contributed to our profit because the capitation being paid is not enough	It has been marginal for the HMOs that pay regularly.	We prepare the bills using the casenotes of the patients. Akso, there are forms provided by the HMOs which we need to complete. We use these forms to write up the claims we submit to them.	six weeks or longer for some HMOs	Most of the clients that come understand their benefit plan and expectations but for those who do not, we try to explain to them so that they can know what they are entitled to.	The clients we have from the HMOS only come when they are sick or for routine medical check-up	It will increase the number of clients that come to the health facility, also the health facility will become more popular.	The capitation and fee for service that will be paid may be too low because it is government insurance	We believe that the government has to do more regarding capitation payment by making sure that it is enough to provide quality care.
19	Private	Secondary	Specialist Hospital	11 - 20 Beds	10.1 - 20 years	5	5	0	3	0	2	0	1	1	13	Very low	Yes	National Health Insurance Scheme (NHIS);Private Health Insurance (PHI)	29	Medical Doctor		Masters	19	Male	59	Profit made from capitation has been used to improve service delivery	The profit has improved infrastructure and staff capacity build up in addition to improved service delivery.	Bill is made for insured patients using the given tariff, this is sent via email and in person to the HMO offices. HMOs vet the bills before making payment.	NHIS: Payment is done monthly, this is due to the introduction of Certificate of Indebtedness to be presented by representing HMOs so that they can get reimbursed too. HMO Capitation: Every month HMO Fee-for-service: At most 2 months	Insured patients understand their benefit plan and they don't expect more than their benefit package.	Utilization are been abused by patients, they keep coming for same treatment since it is free.	1. Ability to reach out to wider populace with quality health care and also contribute to attainment of universal health provision/coverage. 2. More patients to attain to and more revenue and cash flow. Expansion of facility will be possible.	Delay in payment of reimbursed fees, unreasonable capitation and also uneven distribution of enrollees.	Provide adequate volume of enrollees in the facility which will determine facility cash flow. Also prompt payment of claims to expand the facility.
20	Private	Secondary	Medical Center/Hospital	10 Beds and less	5.1 - 10 years	2	3	2	2	0	0	1	1	0	4	Very low	No			Medical Doctor		Medical Degree	9	Male	42							It depends on the outcome when the facility gets enrolled on the scheme, benefits and opportunities cannot be experienced without been engaged on the schemes first.	Improper compliance from the HMOs and Government to the facility	Government to subsidize the scheme for informal sector and poor populace
21	Private	Secondary	Specialist Hospital	10 Beds and less	5.1 - 10 years	10	11	2	0	4	0	0	0	4	21	Low	Yes	Private Health Insurance;Foreign HMOs	23	Non-medical professional	Mechanical Engineer	Bachelors	5	Female	32	Not applicable	It has contributed a little	We've got 2 ladies who man the HMO desk. Everyday they collate and prepare the forms for submission. For the international HMOs, we send at the end of the day, local HMOs every month, and the high volume HMOs at the end of 2 weeks. Some HMOs have also gone online.	Some in a week. The international ones tend to pay quickly. Local ones 30-60 days. Some even 3-4 months, and when they do that, we suspend them. Their patients start complaining and then they start paying again.	They don't understand what the health insurance scheme really provides to them and how it works. What we have is abuse instead of need. One patient called me that the HMO wanted to increase the premium from 40K to 70K and is complaining, and she's been here (to the hospital) more than 10 times. Even the healthy that are supposed to be subsidizing for the less healthy wants to make use of care.	They overutilize care. I find that the patients that have co-payments and deductibles don't do that (overutilize care)	It will increase brand recognition for us. It will also put us in good standing with the government. I don't think it will be profitable but it'll be nice to give back. I think it will be overutilized in the beginning and after a while it will settle down when the patients realize that the hospitals are not running away.	Potential overutilization. Likely not to be profitable. Maintaining standards will be difficult. To manage all the facilities and to maintain standard will be difficult.	Low cost funding for the hospitals. And for the Lagos state hospitals, they should invest in some of them such as online records for the patients, so it will be easy to roam from one facility to the other. LAWMA is doing okay but just expensive.
22	Private	Tertiary	Specialist Hospital	Greater than 20 Beds	Greater than 20 years	10	12	9	0	1	2	0	1	5	56	Low	Yes	Private Health Insurance (PHI);Foreign HMOs like BUPA	10	Medical Doctor		Medical Degree	2.5	Male	40	Not applicable	It's prospective. As a business person too, I know it (insurance) is the way forward. It has contributed.	We get a pre-authorization code or send emails or make phone calls and we have select front desk people for different companies that call. We file for claims both in person and electronically.	This is an issue. The earliest we've gotten is 14 days. Sometimes it takes about a month on the average. Some select HMOs, 2 weeks.	The client service officers lets them know that, so they are already pre-informed. Most people choosing here know it is a higher plan and know the service we can render.	It is as needed. I don't think there is overutilization. Patients don't come not because they are insured but because they need care.	LSHS is likely to be better than the NHIS. I foresee a stronger business tie - more traffic, economic benefit, revenue and opportunity to improve infrastructure	Increased traffic would increase the need for skilled workers. Exclusivity would be removed for patients who don't like high volume. increased paper work for getting authorizations.	They should start out on a good plan, something that is progressive, that can be looked into yearly. They should be able to see the future in it and accommodate the informal sector, so everyone has a place and access to care ultimately.
23	Private	Secondary	Medical Center/Hospital	11 - 20 Beds	Greater than 20 years	10	9	0	0	0	1	0	1	1	7	Very low	Yes	National Health Insurance Scheme (NHIS);Private Health Insurance (PHI)	1	Medical Doctor		Medical Degree	21	Female	66	Not applicable	Very little contribution to our bottom-line.	The HMo has tariffs that we agree with them, once we agree on the price, we prepare the bills and we send it to the HMO for them to pay.	Timeliness as been adequate as we get paid within six weeks.	Generally, patients understand the care they need.	The patients have good attitude, they don't want to leave the care provider.	It can depending on what they are offering in terms of tariffs and payment plans. They must upgrade the tariffs to reflect the situation of the state. Health workers charge more on the Island than on the mainland	The challenge of the scheme will be the tariffs and how this reflects the context in which the healthcare provider is working	Take into cognisance the location of the health facility before determining tariffs
24	Public	Primary	Health Clinic/Post	10 Beds and less	5.1 - 10 years	0	1	0	1	0	0	0	0	0	1	Very low	No			Medical Doctor		Masters	1.5	Female	43							If it succeeds and has the basic thing for it to take off, it is for equity and would let everybody be equal in accessing care It will decrease mortality and even morbidity to a great extent It will keep health workers on their toes if more patients are coming. Some patients are scared of coming because of health worker attitude It will improve the system through commitment from the health worker…	Human resources and infrastructure. HR is key. We want the Dangote's of this area to be able to access care in this facility but that's not likely to happen. Though we can't have perfection, but the basics should be there. In virtually all of the PHCs, there is no medical records person, it is the CHEW that is doing all of this. HR is no one. Power supply is lacking. The generators are not functi…	Number one thing is for them to address the issue of HR. Once this is in place, they'll have the drive to improve infrastructure. After HR they should upgrade the infrastructure and strengthen the referral systems. Often when we send to the general hospitals, they won't take patients from you. We can go to 3 general hospitals before one will take the patient from you, and often we are unable to t…
25	Public	Tertiary	Teaching Hospital	Greater than 20 Beds	10.1 - 20 years	501	607	0	1	36	19	5	14	40	758	Very high	Yes	National Health Insurance Scheme (NHIS)	33	Non-medical professional	Health Management Professional	Masters	1	Female	54	It has contributed to the bottom line profit since the the health facility doesn't spend all the revenue on all the insured patients visiting the hospital.	Not applicable	Claims forms from HMOs are filled on a monthly basis for reimbursement within one month	At interval of one month	Expectation of insured patients is usually higher than coverage	Attitude to care is high while utilization is average	Wider coverage of patients; more revenue for the hospital; improved services; infrastructure upgrade	Underfunding of the scheme; application of unrealistic service tariff	Immediate access to capital budget; automatic replacement of exited staff members
26	Public	Primary	Health Clinic/Post	10 Beds and less	3.1 - 5 years	0	1	0	2	0	1	0	0	0	4	Very low	No			Midwife		Bachelors	2	Female	51							It could make drugs free for patients It would increase the volume of patients that would come to the health facility It would help to improve the community's health status	If there is an increase in the number of patients, we have inadequate staff to take care of them. We must have a functional lab because we can't continue to refer our patients out. We also need to have a more conducive environment. There is significant low staff strength. Bad water supply, faulty toilet and bathroom. Need for imprest. Need for ceiling fan in the ward, non-functional electric bulb…	Financial support to provide a conducive environment. For example, if we cannot have a hall, we can have a canopy to accommodate patients when they come. Getting us more staff to be able to accommodate the potential influx of patients. See what NEPA is doing, we need a standby generator. We have a generator but it is not working. Its not been working since I started working here.
27	Private	Secondary	Medical Center/Hospital	10 Beds and less	5.1 - 10 years	9	2	0	0	0	0	0	0	0	2	Very low	No			Medical Doctor		Medical Degree	7	Male	51							It would help more people to have access to qualitative health care, this place being a primary and secondary center. It would be profitable if we have a good number of enrolees. It would help to pay for staff, run the hospital very well and upgrade our facility.	From what we've heard about other HMOs, we hope that the capitation that will be paid for each enrollee will be enough to take care of the patient. I prefer fee-for-service. I think FFS will be very good. Insurance is about numbers, we hope that they will be able to give high volume, so that it can help us to pool the risk. That way we'll break even.	Lagos state should put up an organization for private hospitals to obtain loans at a very low interest rate. They should also ensure that other support systems like electricity is provided... Two things financial support and electricity to provide adequate services.
28	Private	Primary	Nursing/Maternity Home	10 Beds and less	10.1 - 20 years	1	2	4	1	0	0	0	0	0	0	Very low	Yes	National Health Insurance Scheme (NHIS)	0	Midwife		Diploma	17	Female	60	None because no clients have been accepted yet	None because health facility doesn't accept private insurance clients	No claims has been filed yet because no client has enrolled yet	Not applicable	Not applicable	Not applicable because their are no insurance patients yet	Increased client flow, development of our facility status in terms of the infrastructure.	None	I don't know what I will ask them to do
29	Private	Secondary	Medical Center/Hospital	11 - 20 Beds	Greater than 20 years	10	12	0	0	0	1	0	0	1	8	Low	Yes	National Health Insurance Scheme (NHIS);Private Health Insurance (PHI)	15	Medical Doctor		Medical Degree	1	Female	36	No, it has not contributed to the facility's revenue not to talk of profit.	At least averagely, the HMOs have contributed to the facility revenue.	Generate bill at the end of the month, drop off bills at the respective HMO offices. Sometimes, vetting is done by HMOs and sometimes it is ignored. This is done via phone call after agreement has been reached, then payment is made.	60-150 days.	It is a 50-50 situation, some patients are well informed while others are not informed	Level of utilization by patients is quite reasonable	It depends on what the Government is doing differently. e.g better tariffs than HMOS and NHIS. This will increase the facility revenue in addition to increased number of patients.	If the Government flows suit in line with what NHIS and HMOs are currently implementing, then insurance is still been implemented wrongly.	Review of tariff upwards and ensure prompt payment of claims within 30 days of service delivery.
30	Private	Secondary	Medical Center/Hospital	10 Beds and less	5.1 - 10 years	3	5	4	0	0	0	0	1	0	4	Very low	No			Medical Doctor		Medical Degree	7	Male	45							Provision of funds to upgrade the facility e.g to purchase more equipment so as to serve the patients better. Also, more patients to access care in the facility.	Inability of the Government to sustain the health scheme.	Government should be very transparent with health providers. There is no money in the country and the amount been asked by citizens to pay is very unrealistic, too much. Hence, Government should subsidize the payment for citizens. Also, Government to pay attention to primary health providers as they are the first point of call for patients
31	Private	Tertiary	Specialist Hospital	11 - 20 Beds	10.1 - 20 years	10	12	0	0	0	1	0	0	0	30	Very low	Yes	National Health Insurance Scheme (NHIS);Private Health Insurance (PHI)	50	Medical Doctor		Medical Degree	20	Male	65	Not at all	Yes it has contributed to the bottomline profit	We fill forms and submit the claims form, they pay when they like and pay what they like. Some HMOS have portals too where you complete certain information on services provided.	Some of the reimbursements have taken since April this year. So they are not timely. Sometimes it takes up to six months or one year.	Patient's expectation is always high because they sometimes want more but we contact the HMO to determine what they are entitled to.	The patients are always ready to access the care provided because they believe that they have paid for it and they should get what they have paid for.	Increased number of patients; increased revenue	Funding challenges with the LSHS because the government alone cannot fund it.	Good oversight from the Lagos State Health Management Agency; We also hope that they will pay as at when due. Adequate and timely referrals to specialized units; Tariffs should have a face of business because staffs have to be paid, hospital is a business so they should consider cost of care provided.
32	Private	Secondary	Specialist Hospital	Greater than 20 Beds	Greater than 20 years	17	23	0	0	1	5	0	5	2	42	Mid	Yes	National Health Insurance Scheme (NHIS);Private Health Insurance	40	Medical Doctor		Medical Degree	25	Male	61	It has contributed minimally	It has contributed midway, better than NHIS	Some of them are computerized and some are still manual. Almost all of them are electronic.	Some of them pay fast between 60-90 days, and some of them, 6-9 months, up until a year. Some are owing beyond one year.	The HMOs don't inform the patients very well. They paint everything glossy and good to them. They give them a blank cheque making them feel that they are entitled to everything. Patients react negatively as if you are the one working to deny them. Some patients also want to take advantage of the situation despite knowing what they are entitled to. For example, some are no longer on the scheme but…	They think they must access care because it is free. Once it is weekend, they load their facilities and come for family check up.	For now, I don't because we are already choked as a health facility. We are thinking of how we can expand. We are looking at a wider customer base and bottom line profit for the hospital.	The capitation they want to pay is ridiculous. They said strictly primary and then strictly secondary - that will not work for a hospital that provides both. The premium rate is ridiculous. They are not coming up with anything realistic. The N40,000 premium is not going to work.	They should make a soft loan available or some form of subsidies for drug purchase for example. And then power (electricity), the amount of money is expensive. If they can guarantee constant supply, it would help a lot.
33	Faith-based	Secondary	Medical Center/Hospital	10 Beds and less	3.1 - 5 years	3	6	5	2	0	2	1	0	1	4	Very low	No			Midwife		Diploma	2	Female	40							1. Access to quality health care by low income earners. 2. Increased patient volume. 3. Increased cash flow and surplus.	1. Delay in reimbursement of funds. 2. Government adhering to content of contract signed after commencement.	1. Financial support. 2. Provision of essential equipment. 3. Provision of essential drugs and commodities. 4. Support capacity building training for staff.
34	Public	Primary	Health Clinic/Post	10 Beds and less	5.1 - 10 years	2	3	0	2	0	0	1	1	0	4	Very low	Yes	Community Based Health Insurance (CBHI)	0	Nurse		Bachelors	0.5	Female	30	Minimally	Not applicable	We request for the patients' premium paid from the BOT monthly	It takes 5 days to 1 week to receive payment after requesting for the premium	Some have unrealistic expectations. They expect that when they come, they should be incentivized to come back to the hospital and also invite their friends	For the ANC clients, some of them who pay premium still go and buy drugs from the chemist, and only come back to the facility when they know that their situation is getting worse. Once they deliver, they don't come back. However, for the OPD clients, there is good utilization.	Increase in volume of patients and potential increase in revenue. We are already in the scheme, so we know more about it. The facility belongs to the state government and we are very prepared for it.	Inadequate power supply is a big issue. Shortage of manpower to accommodate the increasing workload. In this facility, I am the OIC, the manager, the family planning person and the records person. How to move patients from the facility to the referral center because in the process patients lose their lives. Inadequate security staff especially late in the night when thugs come and demand that the…	Funds to recruit more staff and maintenance of the facility. Take staff out on training, seminars and workshops, and conduct regular supervision to improve their work.
35	Public	Primary	Health Clinic/Post	10 Beds and less	10.1 - 20 years	1	2	0	3	0	0	0	1	0	2	Very low	Yes	Community Based Health Insurance (CBHI)	0	Non-medical professional	Community Health Worker	Diploma	1	Female	27	No answer	Not applicable.	The patients pay premium. Some pay yearly, every 6 months, quarterly or monthly, and while some will not even pay.	Not applicable.	Their level of understanding in this community is low and so you have to explain over and over again because we don't have a lot of people here who are educated. But those who are educated understand the benefits that come with the insurance.	We have some that will come to say that they want to use their money to the fullest, while some will not show up even after paying for insurance.	It will improve the health of the community because more people will be accessing care. It may give government incentive to improve the infrastructure of the facility.	People come here with the mindset that this is a PHC and should get all their care for free. And when we tell them that it is an insurance scheme, they begin to question us. But some people have been good with this. We even have people that are part of the scheme outside of this community. In this community, there is no light (power supply). We have light now because we are using inverter but it …	We need funding for drugs and commodities for the facility. Renovate the building, employ more medical and non-medical staff, get beds, equipment in the delivery room and get us a security to protect us.
36	Public	Secondary	Medical Center/Hospital	Greater than 20 Beds	10.1 - 20 years	25	55	0	0	9	4	0	3	4	98	High	Yes	National Health Insurance Scheme (NHIS)	5	Medical Doctor		Medical Degree	2	Male	56	Not applicable	Not applicable	Not applicable	Not applicable	THEY UNDERSTAND THEIR PLAN VERY WELL	THE PATIENTS ATTITUDE THUS FAR HAS BEEN SATISFACTORY	INCREASED REVENUE TO OFFSET SOME BILLS IN THE HEALTH FACILITY, MORE PATIENTS AND CASH FLOW	WE ARE CURRENTLY SHORT STAFFED SO WE HOPE WITH THE SCHEME THE GOVERNMENT CAN EMPLOY MORE MEDICAL AND NON-MEDICAL STAFF FOR THE FACILITY	GOVERNMENT WILL NEED TO EMPLOY MORE STAFF
37	Private	Primary	Nursing/Maternity Home	10 Beds and less	10.1 - 20 years	1	5	2	1	0	0	0	0	0	2	Very low	Yes	National Health Insurance Scheme (NHIS)	0	Nurse		Bachelors	10	Male	49							Increased client flow; steady cash flow and flow of funds; funding assistance to improve our health facilities.	How the laymen/uneducated will be carried along will be a challenge; Funding of the system, how it will work so that healthcare providers are not put to shame when reimbursements are not paid; How to manage conflicts between heathcare providers.	Adequate education on the process of the LSHS; Financial sistance from the government to private health facilities
38	Private	Primary	Nursing/Maternity Home	10 Beds and less	1 - 3 years	1	2	1	1	0	0	0	0	0	1	Very low	No			Nurse		High School Certificate	3	Female	49							1. Increased cash flow 2. Increased patient flow 3. Infrastructural upgrade	None, just that knowledge about LSHS is shallow.	NIL
39	Private	Secondary	Medical Center/Hospital	10 Beds and less	3.1 - 5 years	3	6	2	1	0	1	1	3	0	5	Very low	Yes	National Health Insurance Scheme (NHIS);Private Health Insurance (PHI)	3	Medical Doctor		Medical Degree	5	Female	40	Not yet...because we just started	Private health insurance would contribute a little to the profit of the organization. With or without the HMOs, the hospital would have still been able to make profits	This is majorly for private health insurance. The paperwork is prepared in the hospital, carried to the office of the HMOs. The good ones make payments in three months. Some have been owing since 9 months.	Claims processing and reimbursements takes minimum 3 months for some HMOs, some take nine months before making payments.	Clients expect to have the best of everything because they believe that since the deductions have been made from their salaries, then they should access the care needed even if it is not in their plan	Most of the clients have good attitude, however, level of utilization for antenatal and delivery services are low because patients still prefer to deliver at home or attend services at the TBA.	Increased client flow, increased revenue	None....let us just start first	Solar power from the government will be good. If they can give us, we will be glad.
40	Private	Secondary	Specialist Hospital	11 - 20 Beds	Greater than 20 years	7	5	3	5	0	3	0	1	0	20	Low	Yes	National Health Insurance Scheme (NHIS);Community Based Health Insurance (CBHI)	47	Medical Doctor		Medical Degree	25	Male	53	The facility does not depedn solely on insurance payment for sustainability hence it is difficult to tell.	The facility does not depedn solely on insurance payment for sustainability hence it is difficult to tell.	Before an insured patient is attaended to, the HMO is informed about the type of care to be accessed.An authotization code is given to health facility and patient is attanded to. At the end of the month,bills are made using HMOs tariff and the billls are sent using the authorization codes for claims. Before getting claims from NHIS, HMOs under them must get a letter of non-indebtedness from the f…	About an average of 3-6months for private insurance and 2 months for government insurance.	Mostpatients don't understand their plan.The HMOs create a different picture to the patient while marketing,hence patients expectations are high. Also,patient expect certain brand of drugs.	Patients are very unruly.They tend to misuse the insurance package because they feel that they (patient) need to exhaust the money paid to HMOs.	1. Volume of patients will increase and this will generate more revenue. 2.Will impove quality of care been accessed by informal sector and also have positive effect on health indices.It will also deepen the reach of health care services in the state.It will also improve lives of citizens.	1. Unfair management of LSHS by Government. i.e politizing the programme. 2. Uneven distribution of enrollees across the State and facilities.	Soft loan to facilities to assist them to meet required standard. Government to assist standard facilities to get international accreditation e.g JACO. This will reduce medical tourism
41	Private	Secondary	Medical Center/Hospital	10 Beds and less	5.1 - 10 years	2	3	2	1	0	0	0	1	0	4	Very low	No			Non-medical professional	B.Ed Health Education	Bachelors	6	Female	44							It will increase the number of patients, increase revenue for the health facility, encourage healthcare providers to improve on their skills and the we can invest more in the health facility.	Fear that doctors might take over the scheme and the nursing homes may not get any patients	No idea of how this can be addressed
42	Public	Secondary	Medical Center/Hospital	Greater than 20 Beds	5.1 - 10 years	29	62	0	0	11	6	0	3	9	103	Very high	Yes	National Health Insurance Scheme (NHIS)	5	Medical Doctor		Masters	0.5	Male	47	It's very minimal so far and as a result, it hasn't made any impact on our facility yet	Not applicable	They credit our account for capitation	Some pay on time. It differs by HMO. Some are regular, paying monthly and some are irregular, paying between 2 and 3 months.	Most of them don't understand what's in the package. Some times the two constant patients we've been having want to access what is not in their package. At the point of subscribing, they should let them know.	They have been okay. There is a particular one that comes with all her family members. Their HMO, unfortunately is one of those that hasn't been paying.	Health coverage (UHC) for all the people. There is going to be more competition. Quality of service will improve and patients have more right to demand for higher quality services. Improvement in the health indices of the community. There will be more accountability on the service provider. Increase in the volume of patients and more funds (revenue), and there'll be room for expansion. We will no…	Willingness of patients to participate. At the facility level, training and attitude of staff. We don't have infrastructure. Lack of equipment. Poor stakeholder engagement and representation at the decision making level. No autonomy in recruitment, so you are stuck with whatever they give you. The reimbursement fee as well.	Staffing - training and recruitment of officers specific to the need. Financing - having money to do everyday work. Awareness - improving awareness for the LSHS including benefits. Investment in infrastructure - to be able to meet the demand.
43	Public	Primary	Health Clinic/Post	10 Beds and less	5.1 - 10 years	1	6	0	4	0	1	0	0	1	10	Very low	No			Medical Doctor		Masters	3	Female	39							Makes us move in the direction to achieve UHC. I don't see any benefits.	States are so much conscious of revenue. The little revenue generated by the LGs will be taken by the state, and the state now just wants to control the little that the LGs can do. They are creating so much noise over little things. PHC should be the driving force of UHC. Here in my domain, I think the issue is not people don't have money and now you'll be extracting more from them without improv…	Employment of more health workers. More funding for PHCs in terms of fueling of generator, buying commodities, training of staff... imprest to run the health facility.
44	Public	Primary	Health Clinic/Post	10 Beds and less	Greater than 20 years	0	1	0	2	0	0	0	0	0	4	Very low	No			Non-medical professional	Community Health Worker	Bachelors	3	Female	43							Development to the family and community. It will help people get access to better quality health. It will bring in more patients to the facility. It will allow us to improve quality of care because of more competition between private and public facilities.	Adequate staffing and quality ones to be able to take care of the patients. We are regularly paid just short staffed, when you have a staff doing work meant for 3 or 4 people.	More focus on primary health care, providing resources: manpower, logistics and commodities.
45	Private	Primary	Nursing/Maternity Home	10 Beds and less	Greater than 20 years	1	4	4	0	0	0	0	0	0	4	Very low	No			Midwife		Diploma	5	Female	55							I don't forsee any opportunity it can bring to the facility. Most patients from informal sector, from personal opinion cannot benefit from LSHS using NHIS as a prototype	Reluctance from informal sector to engage in the scheme	Government to raise awareness, create orientation about the scheme to patients, also letting patients know about the benefits.
46	Private	Primary	Medical Center/Hospital	10 Beds and less	Greater than 20 years	4	1	4	1	0	1	0	1	0	6	Very low	Yes	National Health Insurance Scheme (NHIS);Private Health Insurance (PHI)	52	Medical Doctor		Medical Degree	34	Male	60	It is a no. The only good thing about NHIS is that their fees come out in time, however, it's not profitable	Minimally and they have the habit of owing.	There are claims forms and we send people there to submit, Each unit collates all the data twice a month and send it to our head office to vet the bill before sending it to the HMOs for payment.	2 to 3 months. We've also gotten to that level where if the HMO doesn't pay for 120 days, we stop them. For instance, HMOs are still owing us up to 4 months even though the contractual agreement states 3 months. Once its 4 months, we suspend services and that triggers them to pay.	We have guidelines for each HMO. Patients have been complaining but we call the HMOs and explain the situation to them. Most patients have no idea of the content of their benefit package. Even the providers get it twisted. We have 52 HMOs and at the point of billing, things are mixed up.	It is very popular to see patients come when they don't have any ailment. They believe that they've paid for insurance and should just get even vitamin c.	It will improve our work and income. More volume of patients. Increase in public health awareness. Many people shy away from the hospital but with health insurance, many people will have access. Increase in revenue if the problem of overutilization is tackled. If it's profitable, we can invest in infrastructure upgrade. The first place profit will be channeled to is payment of staff salary before…	I am worried about the tariff if it doesn't come with large volume of patients. If their processes are similar to the HMOs and NHIS, that will be a problem. Delay in payment as well. Prospective profitability and problems with overutilization.	Give us more volume of patients. Do their homework well so they don't make the same mistakes that the HMOs and NHIS have made. They should do the actuarial well to provide good rate for capitation and provide systems in place to tackle overutilization.
47	Private	Secondary	Medical Center/Hospital	11 - 20 Beds	10.1 - 20 years	2	4	3	0	0	1	0	0	0	5	Very low	Yes	National Health Insurance Scheme (NHIS);Private Health Insurance (PHI)	30	Non-medical professional	HMO Officer	Masters	3	Female	36	It has helped us to plan. It has contributed to our profit line because HMOs with large volume of patients for NHIS help us to plan	Since they have the largest number of patients attending the health facility, they contribute a large chunk of our profit. However, payment has been slow this year but 2016 was a lot better.	At the end of the month, we collate bills , patients are billed according to their tariffs and these are written in the claims form. HMO manager ensures all claims align with diagnosis, investigations and drugs; bills are prepared using tariffs and sent to the HMO. The bills are sent physically but with some HMOs, we use online forms.	Bills are prepared, collated and sent to the HMOs by 15th of the next month. Reimbursements take 45 days or latest 8 months.	Fee for service clients understand their plan and benefits compared to capitation patients. They feel that everything has been paid for so they can come and demand.	Patients refuse unbranded drugs or go and purchase branded drugs. Patients always think they will be able to access all the services that are available because deductions have been made. Level of utilisation is high and patients show up for appointments when required.	Increased revenue which will help us to plan ahead; increase in client flow and influx of patients; high likelihood of improved infrastructural upgrade due to high client flow.	Need to have an organization that regulates the scheme	Provide a regulatory body to ensure that payments are made to providers regularly.
48	Private	Primary	Nursing/Maternity Home	10 Beds and less	5.1 - 10 years	1	2	4	1	0	0	0	0	0	5	Very low	No			Nurse		Bachelors	7	Male	39							Increased client flow which will increase the revenue of the health facility. Improves the opportunity of the health facility to treat more patients.	Lack of clarity on the benefit package and late reimbursement of the healthcare provider	Government needs to make sure that money is available to fund the health insurance program
49	Private	Secondary	Medical Center/Hospital	11 - 20 Beds	3.1 - 5 years	4	12	2	0	0	1	0	0	2	13	Very low	Yes	Private Health Insurance (PHI);Community Based Health Insurance (CBHI)	10	Medical Doctor		Medical Degree	3	Male	58	Non applicable	Increase in cash flow as a result of increase patient flow, hence profit is been made. The profit made is been used to maintain the facility.	Some HMOs have software for claims processing, services rendered are itemized and signed by patients. This then send to the HMOs via email. Some still makes use of the manual processes, whereby the facility writes out services rendered and present them at the respective HMO offices. Most times the facility claim's officer goes to defend claims forwarded to the HMos especially during denial of pay…	In contract it is between 35-60 days at most but in reality it is between 4-6 months.	Patients are not well informed about their benefit plan and they expect more services which the plan. does not cover. e.g patient wanting Gold benefits on a bronze plan. There is also issue of communication gap between patients and doctors especially those patients that do not understand English Language.	Level of utilization is high, utilization is been abused because it is fee to access care.	More people will access quality care especially the artisans, as the LSHS is a very laudable project. It will also broaden the financial and client base of he facility. Also, facility will learn more through feedback mechanism from the patients. Irrespective of the capitation fee, as long as there is increased patient flow, it will make up for cash flow.	1. Large influx the Government isnt prepared for. 2. Delay in payment of reimbursement, also logistics issues as enrollees will access care in wrong facilities. The informal sector clients inability to understand the scheme.	Assist facility with low interest fund with flexible payment
50	Private	Secondary	Medical Center/Hospital	10 Beds and less	Greater than 20 years	4	5	8	2	0	1	0	1	0	14	Very low	Yes	National Health Insurance Scheme (NHIS);Private Health Insurance (PHI);Community Based Health Insurance (CBHI)	35	Medical Doctor		Medical Degree	12	Male	49	None at all	It has been helpful in contributing to the profit because when the money is available, we can use it.	We prepare the bills, send to the HMO, sometimes there are online platforms are used or we submit the claims physically and they process the payments but some of them don't pay on time.	Some HMos take two years, while others take one year while some are not paying at all. Less than 20% of the HMos pay regularly and none of them pay as at when due.	Alot of them don't understand their plans so some of them are shortchanged by the HMOs	They access care regularly because they have paid for it	Increased revenue; increased patient flow; proper documentation; prompt payment of bills	The pilot phase might be problematic and similar to NHIS were patients were moved to few facilities.	Government should ensure that they avoid some of the challenges associated with NHIS
51	Public	Primary	Health Clinic/Post	10 Beds and less	Greater than 20 years	3	5	0	3	0	1	0	1	0	10	Low	No			Midwife		Bachelors	10	Female	45							it will attract more patients from all works of life to the facility	insufficient supply of consumables and equipment, lack of power supply to the health facility, need for infrastructural upgrade	need for infrastructural upgrade
52	Public	Secondary	Medical Center/Hospital	Greater than 20 Beds	Greater than 20 years	58	126	0	0	19	8	0	4	8	42	Mid	Yes	National Health Insurance Scheme (NHIS)	27	Medical Doctor		Medical Degree	0.5	Male	57	Yes, it has contributed because the money is paid in bulk and this can always be useful to the health facility in procuring consumables	Not applicable	At the end of the month, we prepare the bills in addition to the clinical summary of he patient. We send an admin staff to drop off the claims at the HMO's office. If they don't pay on time, we send them a reminder. Some of them pay promptly while others don't but the clearance request from NHIS has really helped and now they pay regularly.	Some of the HMOs who pay regularly process claims and pay every month while some have been owing us for more than one year.	Most of the patients understand their plans but for those who don't, we explain to them and increase their understanding	The patients usually come to the health facility for their appointments since they know that it is NHIS that will pay. They always come especially those with medical conditions like hypertension, diabetes mellitus. Also, pregnant women who are under the insurance program come to the health facility to deliver through cesarean section.	increased client flow, increased revenue, increased cash flow for the health facility, Health facility becomes more popular and ability to showcase our equipments	Increased number of patients might result in increased waiting time for the patients; inability to conduct certain laboratory investigations or procedures for the patients which may delay treatment	Increased manpower and infrastructural upgrade for the health facility
53	Public	Primary	Health Clinic/Post	10 Beds and less	5.1 - 10 years	0	1	0	1	0	0	1	0	0	4	Very low	No			Medical Doctor		Masters	1	Female	40							if the health facility got accredited for the scheme, the health facility will gwt the required staff strength, equipment, also the government will be forced to provide proper client flow and the necessary equipment	criteria for implementation of the health facilities will not make all/ some of the health facilities to join the scheme, little community involvement, PHC coordinator involvement has been minimal	increased involvement of community collaboration about the scheme and the need to provide another set of criteria for the enrolment of PHC's
54	Private	Secondary	Medical Center/Hospital	10 Beds and less	10.1 - 20 years	3	1	7	0	0	0	0	0	0	2	Very low	No			Medical Doctor		Medical Degree	12	Male	55							Increased patient base; Opportunity to be able to acquire state-of-the-heart equipments	Shortchanging the healthcare providers as it happened with NHIS where doctors were asked to treat patients with peanuts with the bulk of the money going to HMOs	Government should ensure that peanuts are not given to health facilities for treatment; Ambulance points should be included in the interior communities like Ejigbo so that before the patient's life is endangered, they know the hospitals that they can be carried to. The road network is bad and we have to make sandbags for the patients during the rainy season.
55	Faith-based	Primary	Medical Center/Hospital	11 - 20 Beds	Greater than 20 years	4	10	0	4	1	1	0	2	2	13	Low	Yes	National Health Insurance Scheme (NHIS)	2	Nurse		Bachelors	5	Female	51	Not yet	Not applicable	We send our reimbursement paper to them via scan for FFS. It is online. For capitation, they just pay the money every month.	I have been quarreling with them. It is supposed to be 2 weeks. Takes them 2-3 months. I told them that I'll not be attending to their patients again.	They don't understand. They need to be trained and told what their money can cover.	I have not had interaction with them to know. The treatment they are receiving isn't much but they do come because they feel that they have insurance.	Bring in more patients if it would work out. Revenue and income from it.	Anything Lagos State is very stressful. I am foreseeing their stress. Their demand will be so high. Payment may not be regular and it will benefit the Lagos state government more than providers.	If they give us more patients and they pay the way they should, that will help us. I can't say that Lagos state should come and give us money or build for me.
56	Private	Secondary	Medical Center/Hospital	10 Beds and less	5.1 - 10 years	2	2	4	1	0	0	0	0	0	4	Very low	Yes	National Health Insurance Scheme (NHIS);Private Health Insurance (PHI)	12	Medical Doctor		Medical Degree	5	Male	51	Minimal contribution to profit of the health facility	Minimal contribution to profit of the health facility	Prepare the bills and submit to the office of the HMO. Sometimes, it is difficult getting there due to logistics issues.	You can submit claims in January and they won't pay until March or April. Some may take longer periods before they pay	They expect the best when the HMOS can't pay for it.	They abuse the services provided, small scratch or nothing at all. kThey come with their family.	Increased awareness for the health facility; increased volume of patients	The capitation mostly will be the problem. Money issue is always the issue	If the government can give loans for equipment procurement and training of staffs
57	Private	Secondary	Medical Center/Hospital	11 - 20 Beds	Greater than 20 years	3	5	3	1	0	1	0	2	2	4	Very low	Yes	National Health Insurance Scheme (NHIS)	0	Medical Doctor		Medical Degree	25	Male	57	Since the facility joined NHIS, it has been running at a loss.	Not applicable	Services rendered to insured patients are recorded. This is sent to HMO responsible for reimbursement. Then re-negotiation commences in respect with if documentations were properly done, timeliness and claims payment. After all these has been agreed upon ,then reimbursement is done.	3-5 months	Patients are not well informed, they feel facilities are avoiding responsibilities. They expect more than they are entitled to.	Very low	1. Improvement in standard of facility. 2. Increase in utilization by patients. 3. Access to quality health care by citizens. 4. Improved income from scheme to assist in infrastructure upgrade and offer better care. 5. Improved relationship between private facilities and Ministry of Health	1. Inequitable distribution of enrollees. 2. Poor/Low capitation by LSHS 3. Inadequate mobilization of populace. 4. Continuity by financers of the scheme 5. Capacity of government to employ capable hands to assist with implementation.	1. Provide financial support. 2. Training of staff 3. Assist in recruitment of staff 4. Equitable distribution of enrollee.
58	Private	Primary	Nursing/Maternity Home	10 Beds and less	3.1 - 5 years	2	5	2	0	0	0	0	0	0	2	Very low	No			Midwife		Diploma	5	Female	58							More patient guarantees increased revenue. Also, it is definite not all enrollees will utilize care in a month but facility will get still paid. This brings job satisfaction. Even distribution of enrollee, also patients can withdraw from a facility if care rendered is not satisfactory.	Lack of large volume of enrollee hence facility running at a loss. Also, delay in payment of reimbursed fees.	Administrative issues, if the people handling the scheme can be honest enough to pay substantial amount as capitation
59	Private	Primary	Nursing/Maternity Home	10 Beds and less	10.1 - 20 years	1	2	4	0	0	0	0	0	0	0	Very low	No			Nurse		Diploma	16	Male	70			We didn't file for claims because we were bitter about the whole process. They sent a letter that we should claim some of the money but since we didn't provide services, we refused to make claims.	Not applicable - we didn't make claims	Their expectation was high but when the patient got here, he was disappointed because we explained to the patient all that was accrued to the health facility from NHIS and that it was going to be enough for the care required.	Not applicable	The hospital will become more popular, increase in the number of patients; increase in the revenue for the health facility	I can't say for now because I'm not in contact with them	None
60	Private	Primary	Nursing/Maternity Home	10 Beds and less	Greater than 20 years	2	4	1	0	0	0	0	0	0	3	Very low	No			Medical Doctor		Medical Degree	34	Male	63							1. Increased patient volume which in turn increase facility revenue. 2. Will create job satisfaction for the staff as they will be engrossed with attending to patients. 3. The facility can also contribute to quality healthcare delivery in the state. The facility is ready to serve the citizens of Lagos State.	1. Low reimbursement fees from capitation hence will hinder delivery of healthcare to patients. Also delay in payment of reimbursement fees. 2. HMO not delivering on terms of contract on behalf of the Government, HMOs putting in selfish interest. 3. Multiple taxation. e.g HEFAMAA fees, regular tax, Land use charge, LSHS. This will frustrate health facility managers.	1. Provide low-interst loan. 2. Facilitate process of allocation of enrollees,in such a way all parties(HMO< Government and health providers)are satisfied.
